# Supplementary material for: Efficacy of fecal microbiota transplantation in patients with Parkinson’s disease: clinical trial results from a randomized, placebo-controlled design
Source: Gut Microbes. 2023 Dec 6;15(2):2284247. doi: 10.1080/19490976.2023.2284247 (PMC10841011; doi:10.1080/19490976.2023.2284247)
Supplement: Supplemental Material [file KGMI_A_2284247_SM4073.zip]

Archive with 4 entries (4 files):
- supplementary appendix_dietary guide.docx
- Supplementary figures (1).docx
- Supplementary protocol.docx
- Supplementary tables (1).docx
